# Supplementary material for: Priming Potato Plants with Melatonin Protects Stolon Formation under Delayed Salt Stress by Maintaining the Photochemical Function of Photosystem II, Ionic Homeostasis and Activating the Antioxidant System
Source: Int J Mol Sci. 2023 Mar 24;24(7):6134. doi: 10.3390/ijms24076134 (PMC10094597; doi:10.3390/ijms24076134)
Supplement: Supplementary file 1 [file ijms-24-06134-s001.zip]

Archive with 5 entries (4 files):
- ijms-2273765-SI/
- ijms-2273765-SI/Table S1.pdf
- ijms-2273765-SI/Table S2.pdf
- ijms-2273765-SI/Table S3.pdf
- ijms-2273765-SI/Table S4.pdf
